# Supplementary material for: Towards Reference Values for Malondialdehyde on Exhaled Breath Condensate: A Systematic Literature Review and Meta-Analysis
Source: Toxics. 2022 May 18;10(5):258. doi: 10.3390/toxics10050258 (PMC9147097; doi:10.3390/toxics10050258)
Supplement: Supplementary file 1 [file toxics-10-00258-s001.zip]

Archive with 1 entries (1 files):
- toxics-1682604-supplementary.pdf
